# Supplementary material for: Infection Rates of Fasciola Intermediate Host Snail Species and Their Distribution in Africa: A Systematic Review and Meta-Analysis
Source: Trop Med Infect Dis. 2023 Oct 6;8(10):467. doi: 10.3390/tropicalmed8100467 (PMC10610779; doi:10.3390/tropicalmed8100467)
Supplement: Supplementary file 1 [file tropicalmed-08-00467-s001.zip]

Archive with 2 entries (2 files):
- File S1 Search strategy.pdf
- File S2 Quality assessment.pdf
